# Supplementary material for: Exploring Mechanistic Targets of Areca catechu Against Neurodegenerative Diseases Through an Integrated Network Pharmacology, Molecular Docking, and Experimental Approaches
Source: Int J Mol Sci. 2026 Jun 7;27(12):5169. doi: 10.3390/ijms27125169 (PMC13300171; doi:10.3390/ijms27125169)
Supplement: Supplementary file 1 [file ijms-27-05169-s001.zip]

Archive with 1 entries (1 files):
- ijms-4259197-supplementary.pdf
